# Supplementary material for: Male-specific association between MT-ND4 11719 A/G polymorphism and ulcerative colitis: a mitochondria-wide genetic association study
Source: BMC Gastroenterol. 2016 Oct 3;16:118. doi: 10.1186/s12876-016-0509-1 (PMC5048482; doi:10.1186/s12876-016-0509-1)
Supplement: Additional file 9: — Data in aggregate form. (XLSX 16 kb) [file 12876_2016_509_MOESM9_ESM.xlsx]

## Sheet: Initial Total
SNP	Allele	Cases	Controls
rs2001030	A	40	101
rs2001030	G	1022	2928
rs3135027	A	6	23
rs3135027	G	1056	3007
rs28358576	G	128	415
rs28358576	A	934	2615
rs2854128	A	495	1321
rs2854128	G	566	1708
rs3928306	A	278	731
rs3928306	G	784	2298
rs2854131	C	105	271
rs2854131	T	956	2758
rs28357975	A	40	94
rs28357975	G	1022	2935
rs3021086	A	37	94
rs3021086	G	1024	2935
rs9743	C	83	222
rs9743	T	979	2807
rs28358275	C	33	82
rs28358275	T	1026	2937
rs28358279	C	102	360
rs28358279	T	960	2670
rs28358280	G	75	212
rs28358280	A	987	2818
rs2853487	A	12	32
rs2853487	G	1049	2994
rs2853493	G	236	689
rs2853493	A	823	2337
rs2853495	G	542	1447
rs2853495	A	485	1578
rs2853496	A	18	51
rs2853496	G	1036	2971
rs2853497	A	21	28
rs2853497	G	1040	3002
rs3899498	A	89	348
rs3899498	G	963	2677
rs2853503	C	102	265
rs2853503	T	959	2764
rs28359178	A	120	334
rs28359178	G	941	2690
rs28357682	A	100	357
rs28357682	G	962	2672
rs28357684	A	38	117
rs28357684	G	1023	2913
rs28573847	A	5	30
rs28573847	G	1057	2999
rs2853508	A	16	41
rs2853508	G	1046	2989
rs3088309	A	198	645
rs3088309	C	858	2379
rs28357372	G	97	352
rs28357372	A	965	2676
rs28357375	C	9	31
rs28357375	T	1053	2998

## Sheet: Initial Male
SNP	Allele	Cases	Controls
rs2001030	A	13	45
rs2001030	G	446	1517
rs3135027	A	1	12
rs3135027	G	458	1551
rs28358576	G	46	203
rs28358576	A	413	1360
rs2854128	A	226	678
rs2854128	G	233	884
rs3928306	A	126	382
rs3928306	G	333	1181
rs2854131	C	40	148
rs2854131	T	418	1415
rs28357975	A	20	52
rs28357975	G	439	1510
rs3021086	A	12	46
rs3021086	G	446	1516
rs9743	C	31	97
rs9743	T	428	1466
rs28358275	C	18	43
rs28358275	T	439	1514
rs28358279	C	49	191
rs28358279	T	410	1372
rs28358280	G	28	94
rs28358280	A	431	1469
rs2853487	A	4	19
rs2853487	G	455	1543
rs2853493	G	87	348
rs2853493	A	371	1215
rs2853495	G	249	748
rs2853495	A	194	813
rs2853496	A	9	24
rs2853496	G	447	1535
rs2853497	A	6	13
rs2853497	G	453	1550
rs3899498	A	41	182
rs3899498	G	413	1379
rs2853503	C	38	142
rs2853503	T	420	1420
rs28359178	A	43	184
rs28359178	G	416	1378
rs28357682	A	48	185
rs28357682	G	411	1377
rs28357684	A	23	61
rs28357684	G	436	1502
rs28573847	A	3	13
rs28573847	G	456	1549
rs2853508	A	10	20
rs2853508	G	449	1543
rs3088309	A	79	341
rs3088309	C	377	1218
rs28357372	G	45	184
rs28357372	A	414	1377
rs28357375	C	2	15
rs28357375	T	457	1548

## Sheet: Initial Female
SNP	Allele	Cases	Controls
rs2001030	A	27	56
rs2001030	G	576	1411
rs3135027	A	5	11
rs3135027	G	598	1456
rs28358576	G	82	212
rs28358576	A	521	1255
rs2854128	A	269	643
rs2854128	G	333	824
rs3928306	A	152	349
rs3928306	G	451	1117
rs2854131	C	65	123
rs2854131	T	538	1343
rs28357975	A	20	42
rs28357975	G	583	1425
rs3021086	A	25	48
rs3021086	G	578	1419
rs9743	C	52	125
rs9743	T	551	1341
rs28358275	C	15	39
rs28358275	T	587	1423
rs28358279	C	53	169
rs28358279	T	550	1298
rs28358280	G	47	118
rs28358280	A	556	1349
rs2853487	A	8	13
rs2853487	G	594	1451
rs2853493	G	149	341
rs2853493	A	452	1122
rs2853495	G	293	699
rs2853495	A	291	765
rs2853496	A	9	27
rs2853496	G	589	1436
rs2853497	A	15	15
rs2853497	G	587	1452
rs3899498	A	48	166
rs3899498	G	550	1298
rs2853503	C	64	123
rs2853503	T	539	1344
rs28359178	A	77	150
rs28359178	G	525	1312
rs28357682	A	52	172
rs28357682	G	551	1295
rs28357684	A	15	56
rs28357684	G	587	1411
rs28573847	A	2	17
rs28573847	G	601	1450
rs2853508	A	6	21
rs2853508	G	597	1446
rs3088309	A	119	304
rs3088309	C	481	1161
rs28357372	G	52	168
rs28357372	A	551	1299
rs28357375	C	7	16
rs28357375	T	596	1450

## Sheet: Replication Total
SNP	Allele	Cases	Controls
rs2853495	G	845	1718
rs2853495	A	765	1816
rs3899498	A	146	353
rs3899498	G	1461	3183

## Sheet: Replication rs2853495 Male
SNP	Allele	Cases	Controls
rs2853495	G	386	812
rs2853495	A	314	871

## Sheet: Haplogroups Total
Haplogroup	Total	Controls	Cases
HV	1996	1445	551
J	403	299	104
K	286	211	75
T	448	350	98
U	642	480	162
other	288	219	69

## Sheet: Haplogroups Male
Haplogroup	Total	Controls	Cases
HV	1002	749	253
J	196	162	34
K	122	94	28
T	229	183	46
U	313	255	58
other	141	104	37

## Sheet: Haplogroups Female
Haplogroup	Total	Controls	Cases
HV	994	696	298
J	207	137	70
K	164	117	47
T	219	167	52
U	329	225	104
other	147	115	32
